# Supplementary material for: Development of Novel Murine BRAFV600E-Driven Papillary Thyroid Cancer Cell Lines for Modeling of Disease Progression and Preclinical Evaluation of Therapeutics
Source: Cancers (Basel). 2023 Jan 31;15(3):879. doi: 10.3390/cancers15030879 (PMC9913801; doi:10.3390/cancers15030879)
Supplement: Supplementary file 1 [file cancers-15-00879-s001.zip]

Archive with 2 entries (2 files):
- cancers-1981262 -Figure S5.pdf
- cancers-1981262 -Figures S1-S4.pdf
